# Supplementary material for: Synaptic alterations associated with disrupted sensory encoding in a mouse model of tauopathy
Source: Brain Commun. 2024 Apr 15;6(3):fcae134. doi: 10.1093/braincomms/fcae134 (PMC11073755; doi:10.1093/braincomms/fcae134)
Supplement: fcae134_Supplementary_Data [file fcae134_supplementary_data.zip]

Archive with 2 entries (2 files):
- Supplementary Figure 1.docx
- Supplementary_Table 1.docx
